# Supplementary material for: Flowering in Persian walnut: patterns of gene expression during flower development
Source: BMC Plant Biol. 2020 Apr 3;20:136. doi: 10.1186/s12870-020-02372-w (PMC7118962; doi:10.1186/s12870-020-02372-w)
Supplement: Supplementary file 4 — Additional file 4. The raw data obtained from real-time PCR and raw data to determine chilling requirement. [file 12870_2020_2372_MOESM4_ESM.xlsx]

## Sheet: Real time data
Sample date	#sample	#repeat	ACT	FT	SOC1	CAL	LFY	TFL	#NegCtrl
2018-01-06	1	1	26.01	39.06	39.85	38.39	38.49	30.72	0
2018-01-06	1	2	25.76	38.82	39.96	38.26	38.34	30.48	0
2018-01-06	1	3	25.29	38.77	39.19	38.07	38.23	28.87	0
2018-01-06	1	4	25.33	38.81	39.23	38.14	38.28	28.88	0
2018-02-08	2	1	25.61	38.82	39.45	38.52	38.53	30.44	0
2018-02-08	2	2	24.71	38.52	38.91	37.63	37.66	30.49	0
2018-02-08	2	3	24.62	38.43	38.52	37.48	37.53	29.13	0
2018-02-08	2	4	24.16	38.37	38.56	37.52	37.57	29.19	0
2018-03-09	3	1	23.83	36.32	38.08	36.6	36.56	28.08	0
2018-03-09	3	2	23.71	36.38	38.91	37.52	37.72	28.16	0
2018-03-09	3	3	24.62	37.59	38.52	37.43	37.65	29.63	0
2018-03-09	3	4	24.16	37.52	38.56	37.48	37.67	29.64	0
2018-03-29	4	1	25.16	36.95	37.03	37.26	37.08	32.33	0
2018-03-29	4	2	25.28	37.07	37.07	37.48	36.93	32.39	0
2018-03-29	4	3	24.87	35.78	36.14	36.57	36.46	30.91	0
2018-03-29	4	4	25.08	35.76	36.19	36.68	36.29	30.97	0
2018-04-12	5	1	23.43	34.19	33.65	24.54	31.24	35.29	0
2018-04-12	5	2	23.49	34.1	33.49	24.63	31.11	35.37	0
2018-04-12	5	3	23.16	33.17	31.98	22.96	29.74	34.07	0
2018-04-12	5	4	23.25	33.16	32.12	23.01	29.78	34.12	0
2018-04-26	6	1	26.01	32.76	35.38	26.63	33.02	38.92	0
2018-04-26	6	2	25.76	32.82	35.49	26.57	32.9	38.71	0
2018-04-26	6	3	25.29	33.88	33.74	25.14	31.51	37.87	0
2018-04-26	6	4	25.33	33.97	33.64	25.03	31.59	37.91	0
2018-05-12	7	1	24.71	33.24	35.44	36.97	36.71	38.52	0
2018-05-12	7	2	24.62	33.32	35.32	36.83	36.84	38.61	0
2018-05-12	7	3	24.12	34.61	33.78	34.94	35.39	37.23	0
2018-05-12	7	4	23.83	34.63	33.52	34.91	35.41	37.18	0
2018-05-27	8	1	25.16	30.67	34.96	36.28	37.59	37.69	0
2018-05-27	8	2	25.28	30.73	34.89	36.45	37.64	37.8	0
2018-05-27	8	3	24.87	31.99	33.05	35.22	36.55	36.14	0
2018-05-27	8	4	25.04	31.84	33.11	35.31	36.46	36.26	0
2018-06-14	9	1	23.43	29.32	31.82	35.64	34.22	38.12	0
2018-06-14	9	2	23.49	29.27	31.91	35.54	34.23	37.98	0
2018-06-14	9	3	23.16	28.06	29.79	34.07	32.89	36.85	0
2018-06-14	9	4	23.25	28.16	29.88	34.13	32.97	36.94	0
2018-07-13	10	1	26.01	37.93	35.29	25.05	33.19	38.94	0
2018-07-13	10	2	25.76	37.81	35.34	24.95	33.07	38.95	0
2018-07-13	10	3	25.29	37.68	33.62	23.44	31.62	38.08	0
2018-07-13	10	4	25.33	37.73	33.69	23.28	31.71	38.12	0
2018-08-10	11	1	24.71	37.83	35.39	25.83	33.04	38.37	0
2018-08-10	11	2	24.62	37.98	35.34	25.89	33.08	38.31	0
2018-08-10	11	3	24.16	37.53	33.54	23.91	31.64	37.15	0
2018-08-10	11	4	23.93	37.18	33.71	23.95	31.43	36.82	0
2018-09-10	12	1	25.16	38.75	35.58	26.88	34.18	38.35	0
2018-09-10	12	2	25.28	38.66	35.81	26.92	34.19	38.27	0
2018-09-10	12	3	24.87	38.54	34.43	25.48	32.81	37.86	0
2018-09-10	12	4	25.08	38.63	34.53	25.31	32.74	38.07	0
2018-10-13	13	1	23.43	38.01	36.02	36.38	36.28	35.95	0
2018-10-13	13	2	23.49	38.03	36.21	36.25	36.22	35.97	0
2018-10-13	13	3	23.16	38.01	35.09	35.18	34.98	35.1	0
2018-10-13	13	4	23.25	38.02	35.06	35.24	35.07	35.22	0
2018-11-14	14	1	26.01	38.91	39.97	38.53	38.86	30.75	0
2018-11-14	14	2	25.76	38.76	39.93	38.44	38.61	30.51	0
2018-11-14	14	3	25.29	38.71	39.35	37.65	38.18	29.22	0
2018-11-14	14	4	25.33	38.73	39.38	37.54	38.24	29.24	0
2018-12-09	15	1	24.71	38.42	38.71	37.83	37.61	29.52	0
2018-12-09	15	2	24.62	38.51	38.98	37.85	37.54	29.37	0
2018-12-09	15	3	24.16	38.36	38.21	36.96	37.03	28.04	0
2018-12-09	15	4	24.33	38.41	38.29	37.17	37.08	28.11	0
A61	16	1	41	41	41	41	41	41	1
A62	16	2	41	41	41	41	41	41	1
A63	16	3	41	41	41	41	41	41	1
A64	16	4	41	41	41	41	41	41	1
#RefGen			1	0	0	0	0	0
#efficincy			1	1	1	1	1	1

## Sheet: Chilling data
chilling (h)	days after chilling	budbreak	Expanded Catkins
650	15	0	0
650	20	0	0
650	25	0	0
650	30	0	0
650	35	0	0
800	15	0	0
800	20	0	0
800	25	0	0
800	30	0	11.11
800	35	0	11.11
950	15	0	0
950	20	11.1	0
950	25	27.7	16.6
950	30	44.4	38.8
950	35	44.4	51.4
1100	15	0	0
1100	20	15.5	50
1100	25	38.8	66.6
1100	30	44.8	66.6
1100	35	51.8	66.6
1250	15	66.6	66.66
1250	20	55.5	81.3
1250	25	75	100
1250	30	94	100
1250	35	100	100
1400	15	33	55
1400	20	75	90
1400	25	100	100
1400	30	100	100
1400	35	100	100
